# Supplementary material for: Characterization of the Pig Gut Microbiome and Antibiotic Resistome in Industrialized Feedlots in China
Source: mSystems. 2019 Dec 17;4(6):e00206-19. doi: 10.1128/mSystems.00206-19 (PMC6918024; doi:10.1128/mSystems.00206-19)
Supplement: TABLE S3 [file mSystems.00206-19-st003.xlsx]

## Sheet: supplementary table 3
Table S3| Detailed information of the antibiotic resistance genes identified from pig gut microbiomes.
Gene ID	Observed gene catalogue	ARO ID	NCBI accession ID	AR class	Name	Similarity (%)			AR class	Num. of genes	%
BHZ-10B_GL0098418	RGC	ARO:3002687	AAA23215.1	chloramphenicol	catQ	91.53			acriflavine	28	0.0384615
BHZ-10B_GL0125088	RGC/IFGC	ARO:3004460	AAB23649.1	chloramphenicol	Vibrio	95.37			aminoglycoside	89	0.122253
BHZ-10B_GL0136290	RGC	ARO:3000195	AAA20117.1	tetracycline	tetB(P)	97.44			bacitracin	6	0.00824176
BHZ-10B_GL0224346	RGC/IFGC	ARO:3003746	AKA86814	MDR	optrA	100			beta-lactamase	56	0.0769231
BHZ-11B_GL0057639	RGC	ARO:3002597	AAA88548.1	aminoglycoside	AAC(6')-Ie-APH(2'')-Ia	81.66			chloramphenicol	27	0.0370879
BHZ-11B_GL0070179	RGC/IFGC	ARO:3000237	ACN32294.1	MDR	tolC	100			erythromycin	23	0.0315934
BHZ-11B_GL0075949	RGC/IFGC	ARO:3003576	BAE78116.1	peptide	eptA	99.63			lincosamide	21	0.0288462
BHZ-11B_GL0099534	RGC	ARO:3003606	AKI29914.1	beta-lactamase	OXA-450	99.22			macrolide	16	0.021978
BHZ-11B_GL0099534	RGC	ARO:3003607	AKI29916.1	beta-lactamase	OXA-451	99.22			MDR	224	0.307692
BHZ-11B_GL0099534	RGC	ARO:3003608	AKI29917.1	beta-lactamase	OXA-452	99.22			peptide	27	0.0370879
BHZ-11B_GL0156922	RGC/IFGC	ARO:3003002	AAD23513.1	beta-lactamase	CfxA2	83.65			quinolone	20	0.0274725
BHZ-11B_GL0189879	RGC/IFGC	ARO:3001214	AAC77293.1	MDR	mdtM	97.56			rifamycin	32	0.043956
BHZ-11B_GL0192492	RGC	ARO:3004629	AAK63041.1	aminoglycoside	AAC(6')-Im	82.58			SMZ-TMP	17	0.0233516
BHZ-11B_GL0194945	RGC/IFGC	ARO:3004290	NP_418574.1	MDR	Escherichia	97.08			tetracycline	81	0.111264
BHZ-11B_GL0195687	RGC/IFGC	ARO:3000491	BAA16344.1	aminoglycoside	acrD	99.81			vancomycin	41	0.0563187
BHZ-12B_GL0229477	RGC/IFGC	ARO:3002629	CBH51824.1	aminoglycoside	ANT(6)-Ib	81.85			other	20	0.0274725
BHZ-1B_GL0127126	RGC/IFGC	ARO:3000179	AAA22851.1	tetracycline	tet(L)	97.79
BHZ-2B_GL0068597	RGC	ARO:3000498	AAA88675.1	erythromycin	ErmF	100
BHZ-2B_GL0139168	RGC/IFGC	ARO:3002626	AHE40557.1	aminoglycoside	ANT(6)-Ia	100
BHZ-4B_GL0118764	RGC	ARO:3003741	ABI20451.1	macrolide	mphE	100
BHZ-5B_GL0072200	RGC/IFGC	ARO:3002635	AAK63040.1	aminoglycoside	APH(2'')-IIa	81.27
BHZ-5B_GL0225439	RGC	ARO:3000501	BAD59497.1	rifamycin	Nocardia	84.21
BHZ-6B_GL0129272	RGC	ARO:3000191	CAA79727.1	tetracycline	tetQ	96.05
BHZ-7B_GL0115961	RGC	ARO:3002687	AAA23215.1	chloramphenicol	catQ	95.24
BHZ-9B_GL0216826	RGC	ARO:3000197	CAD55718.1	tetracycline	tet36	94.94
BMZ-15B_GL0046078	RGC	ARO:3002837	AAY32951.1	lincosamide	lnuC	86.54
BMZ-17B_GL0149331	RGC/IFGC	ARO:3000180	AAA20116.1	tetracycline	tetA(P)	97.3
BMZ-2B_GL0004227	RGC	ARO:3004608	AKO71461.1	macrolide	EreD	95.34
BMZ-3B_GL0082037	RGC/IFGC	ARO:3002635	AAK63040.1	aminoglycoside	APH(2'')-IIa	94.98
BMZ-4B_GL0007038	RGC/IFGC	ARO:3004359	CAB51471.1	beta-lactamase	ACI-1	100
BMZ-5B_GL0052572	RGC	ARO:3000498	AAA88675.1	erythromycin	ErmF	86.67
BMZ-6B_GL0029071	RGC/IFGC	ARO:3004683	AAA27459.1	aminoglycoside	aadS	100
BMZ-6B_GL0107197	RGC	ARO:3004191	AAW34150.1	aminoglycoside	APH(2'')-If	84.82
DB-11B_GL0089537	RGC	ARO:3003549	BAE78083.1	MDR	mdtO	99.61
DB-11B_GL0127931	RGC	ARO:3000792	AAC75135.2	MDR	mdtA	98.64
DB-510B_GL0205844	RGC	ARO:3000196	ACH87088.1	tetracycline	tet32	91.67
DB-511B_GL0055481	RGC	ARO:3004626	OPG86592.1	erythromycin	Erm(49)	86.84
DB-511B_GL0239769	RGC/IFGC	ARO:3002995	CAA37052.1	beta-lactamase	ROB-1	100
DB-512B_GL0087549	RGC/IFGC	ARO:3002693	AAA26057.1	chloramphenicol	cmlA1	99.52
DB-515B_GL0016047	RGC	ARO:3003923	AAP43110.2	MDR	oqxB	100
DB-515B_GL0019309	RGC	ARO:3002644	CAA23892.1	aminoglycoside	APH(3')-IIa	97.33
DB-515B_GL0087885	RGC	ARO:3002644	CAA23892.1	aminoglycoside	APH(3')-IIa	100
DB-515B_GL0204213	RGC/IFGC	ARO:3002639	ABK33456.1	aminoglycoside	APH(3'')-Ib	99.25
DB-515B_GL0228624	RGC/IFGC	ARO:3002838	ABR14060.1	lincosamide	lnuD	82.32
DB-517B_GL0136874	RGC/IFGC	ARO:3000410	AEJ33969.1	SMZ-TMP	sul1	100
DB-529B_GL0034935	RGC/IFGC	ARO:3001327	AML99881.1	MDR	mdtK	81.86
DB-529B_GL0092649	RGC/IFGC	ARO:3000166	BAC67143.1	tetracycline	tet(B)	99.25
DB-529B_GL0179587	RGC	ARO:3003908	ANZ79476.1	erythromycin	Erm(47)	99.59
DB-529B_GL0229398	RGC	ARO:3000193	AAF01499.1	tetracycline	tetT	93.85
DB-531B_GL0058483	RGC/IFGC	ARO:3000829	BAA15934.1	MDR	baeS	100
DB-531B_GL0086526	RGC	ARO:3003107	ACJ63262.1	macrolide	mefB	100
DB-537B_GL0111747	RGC/IFGC	ARO:3004089	CAA26199.1	aminoglycoside	ANT(3'')-IIa	100
DB-537B_GL0148477	RGC/IFGC	ARO:3002838	ABR14060.1	lincosamide	lnuD	81.71
EYZ-120B_GL0307604	RGC	ARO:3003841	AAC73788.1	aminoglycoside	kdpE	92.5
EYZ-160B_GL0077488	RGC/IFGC	ARO:3000196	ACH87088.1	tetracycline	tet32	92.53
EYZ-183B_GL0128598	RGC/IFGC	ARO:3000318	AAG57600.1	macrolide	mphB	97.47
EYZ-183B_GL0152006	RGC	ARO:3000596	AAA98484.1	erythromycin	ErmX	99.15
EYZ-192B_GL0072511	RGC/IFGC	ARO:3004601	ACS83559.1	lincosamide	LnuP	99.4
EYZ-254B_GL0009484	RGC/IFGC	ARO:3002628	AAU10334.1	aminoglycoside	aad(6)	89.13
EYZ-362B_GL0148124	RGC/IFGC	ARO:3004480	WP_041777404.1	rifamycin	Bifidobacterium	93.83
EYZ-362B_GL0152612	RGC	ARO:3002686	AAB51421.1	chloramphenicol	catP	80.68
EYZ-368B_GL0041536	RGC	ARO:3002686	AAB51421.1	chloramphenicol	catP	81.34
EYZ-381B_GL0015113	RGC	ARO:3003107	ACJ63262.1	macrolide	mefB	100
EYZ-468B_GL0121026	RGC/IFGC	ARO:3000196	ACH87088.1	tetracycline	tet32	92.56
EYZ-572B_GL0142945	RGC/IFGC	ARO:3000190	AAA23033.2	tetracycline	tetO	93.26
EYZ-592B_GL0195514	RGC	ARO:3002686	AAB51421.1	chloramphenicol	catP	81.44
EYZ-615B_GL0118297	RGC	ARO:3000186	CAQ49384.1	tetracycline	tetM	96.47
EYZ-652B_GL0136554	RGC/IFGC	ARO:3000179	AAA22851.1	tetracycline	tet(L)	84.57
EYZ-652B_GL0169725	RGC/IFGC	ARO:3003441	CAL64019.1	MDR	cfrA	100
EYZ-652B_GL0242096	RGC	ARO:3004629	AAK63041.1	aminoglycoside	AAC(6')-Im	89.33
EYZ-652B_GL0242097	RGC	ARO:3002635	AAK63040.1	aminoglycoside	APH(2'')-IIa	82
G-1003772	RGC/IFGC	ARO:3000478	CAD12227.2	tetracycline	tet(33)	99.02
G-1012774	RGC/IFGC	ARO:3004442	AMP42147.1	tetracycline	tet(W/N/W)	90.83
G-101516	IFGC	ARO:3000194	CAA10975.1	tetracycline	tetW	91.43
G-1020389	IFGC	ARO:3000194	CAA10975.1	tetracycline	tetW	94.67
G-1084469	IFGC	ARO:3003746	AKA86814	MDR	optrA	100
G-1096632	IFGC	ARO:3000501	BAD59497.1	rifamycin	Nocardia	80.12
G-1129699	IFGC	ARO:3002686	AAB51421.1	chloramphenicol	catP	83.72
G-1184447	RGC/IFGC	ARO:3003952	AAC75271.1	MDR	yojI	100
G-1199398	IFGC	ARO:3000501	BAD59497.1	rifamycin	Nocardia	81.4
G-153401	IFGC	ARO:3002629	CBH51824.1	aminoglycoside	ANT(6)-Ib	100
G-193812	RGC/IFGC	ARO:3000502	AAC76298.1	acriflavine	acrF	99.71
G-236158	IFGC	ARO:3002837	AAY32951.1	lincosamide	lnuC	84.91
G-238481	IFGC	ARO:3002972	ABA71733.1	vancomycin	vanTG	100
G-314007	IFGC	ARO:3000194	CAA10975.1	tetracycline	tetW	95.35
G-334932	IFGC	ARO:3003746	AKA86814	MDR	optrA	100
G-348610	RGC/IFGC	ARO:3002868	BAE15963.1	SMZ-TMP	dfrG	100
G-359087	IFGC	ARO:3002597	AAA88548.1	aminoglycoside	AAC(6')-Ie-APH(2'')-Ia	97.96
G-367616	IFGC	ARO:3000179	AAA22851.1	tetracycline	tet(L)	100
G-456196	RGC/IFGC	ARO:3000794	AAC75137.1	MDR	mdtC	99.9
G-456197	RGC/IFGC	ARO:3000793	AAC75136.1	MDR	mdtB	99.71
G-456198	RGC/IFGC	ARO:3000792	AAC75135.2	MDR	mdtA	99.52
G-468416	IFGC	ARO:3000191	CAA79727.1	tetracycline	tetQ	90.77
G-54698	RGC/IFGC	ARO:3000194	CAA10975.1	tetracycline	tetW	81.25
G-553742	RGC/IFGC	ARO:3001216	AAC74149.2	MDR	mdtH	100
G-568502	RGC/IFGC	ARO:3002666	AFJ11385.1	aminoglycoside	rmtF	99.23
G-60131	RGC/IFGC	ARO:3004611	CBJ02047.1	beta-lactamase	Escherichia	100
G-638912	RGC/IFGC	ARO:3000556	CBH51823.1	tetracycline	tet44	98.75
G-675325	RGC/IFGC	ARO:3002641	CAE51638.1	aminoglycoside	APH(3')-Ia	98.52
G-678057	IFGC	ARO:3004460	AAB23649.1	chloramphenicol	Vibrio	96.55
G-704586	RGC/IFGC	ARO:3003918	CBL58181.1	aminoglycoside	apmA	95.62
G-767202	IFGC	ARO:3002647	AGV10830.1	aminoglycoside	APH(3')-IIIa	86.14
G-772093	IFGC	ARO:3000196	ACH87088.1	tetracycline	tet32	94.83
G-787106	RGC/IFGC	ARO:3003549	BAE78083.1	MDR	mdtO	99.71
G-787107	RGC/IFGC	ARO:3003548	BAE78084.1	MDR	mdtN	100
G-794697	IFGC	ARO:3002636	AAB49832.1	aminoglycoside	APH(2'')-IIIa	100
G-850568	IFGC	ARO:3002705	AAG16656.1	chloramphenicol	floR	94.66
G-867550	IFGC	ARO:3002897	AAB53445.1	aminoglycoside	SAT-4	96
G-94317	RGC/IFGC	ARO:3001328	AFH35853.1	MDR	Escherichia	97.07
H-108311	IFGC	ARO:3002535	CAA38525.1	aminoglycoside	AAC(3)-IIc	87.62
H-129063	IFGC	ARO:3003551	BAC11911.1	other	emeA	96.99
H-132431	IFGC	ARO:3002255	CCW43444.1	beta-lactamase	CARB-16	100
H-132431	IFGC	ARO:3002244	AAF61417.1	beta-lactamase	CARB-5	100
H-132431	IFGC	ARO:3002247	AAO59455.1	beta-lactamase	CARB-8	100
H-134192	RGC/IFGC	ARO:3000191	CAA79727.1	tetracycline	tetQ	96.5
H-143572	RGC/IFGC	ARO:3000508	BAE77778.1	MDR	gadX	100
H-143575	RGC/IFGC	ARO:3000796	AAC76539.1	MDR	mdtF	100
H-149512	IFGC	ARO:3003576	BAE78116.1	peptide	eptA	80.92
H-158054	RGC/IFGC	ARO:3000556	CBH51823.1	tetracycline	tet44	89.03
H-161876	IFGC	ARO:3000781	AAX14802.1	MDR	adeJ	82.64
H-166800	IFGC	ARO:3000491	BAA16344.1	aminoglycoside	acrD	94.58
H-180503	IFGC	ARO:3002518	CAC17625.1	beta-lactamase	OCH-5	100
H-182884	IFGC	ARO:3000186	CAQ49384.1	tetracycline	tetM	88.38
H-186015	IFGC	ARO:3001329	ABV18113.1	MDR	mdtG	90.1
H-199377	IFGC	ARO:3002986	AAC76093.1	bacitracin	bacA	98.83
H-210929	IFGC	ARO:3002665	BAF80809.1	aminoglycoside	npmA	100
H-211749	IFGC	ARO:3000793	AAC75136.1	MDR	mdtB	94.1
H-217508	IFGC	ARO:3000216	AAC73564.1	acriflavine	acrB	82.98
H-221537	IFGC	ARO:3004454	AAA23018.1	chloramphenicol	Campylobacter	95.51
H-223002	IFGC	ARO:3004826	ABV89601.1	beta-lactamase	LAP-2	100
H-227801	IFGC	ARO:3000501	BAD59497.1	rifamycin	Nocardia	84.79
H-234426	IFGC	ARO:3000782	AAX14803.1	MDR	adeK	87.35
H-234452	IFGC	ARO:3000192	AAA25293.1	tetracycline	tetS	98.85
H-240428	IFGC	ARO:3000830	BAB38260.1	MDR	cpxA	97.84
H-24678	IFGC	ARO:3002839	CAD91132.1	lincosamide	lnuF	96.43
H-256728	IFGC	ARO:3000781	AAX14802.1	MDR	adeJ	89.38
H-268953	IFGC	ARO:3003772	Q8FW76	peptide	Brucella	82.72
H-282675	IFGC	ARO:3003950	AAC74000.1	other	msbA	85.11
H-289096	IFGC	ARO:3003056	CAC14595.1	MDR	smeE	81.16
H-295485	IFGC	ARO:3000177	AAD12753.1	tetracycline	tet(J)	100
H-302259	RGC/IFGC	ARO:3002790	ABF47469.1	quinolone	QnrS1	100
H-302601	IFGC	ARO:3000792	AAC75135.2	MDR	mdtA	90.16
H-309605	IFGC	ARO:3003841	AAC73788.1	aminoglycoside	kdpE	92.16
H-309738	IFGC	ARO:3000216	AAC73564.1	acriflavine	acrB	96.06
H-311930	IFGC	ARO:3004480	WP_041777404.1	rifamycin	Bifidobacterium	81.64
H-317756	IFGC	ARO:3000501	BAD59497.1	rifamycin	Nocardia	82.18
H-322301	IFGC	ARO:3000567	CAM12479.1	tetracycline	tet(40)	93.85
H-325863	IFGC	ARO:3000491	BAA16344.1	aminoglycoside	acrD	93.96
H-327131	IFGC	ARO:3002705	AAG16656.1	chloramphenicol	floR	88.71
H-330033	IFGC	ARO:3000794	AAC75137.1	MDR	mdtC	94.44
H-332545	IFGC	ARO:3003923	AAP43110.2	MDR	oqxB	96.97
H-34226	IFGC	ARO:3000556	CBH51823.1	tetracycline	tet44	100
H-353575	IFGC	ARO:3000190	AAA23033.2	tetracycline	tetO	97.83
H-354531	RGC/IFGC	ARO:3000167	AAK97755.1	tetracycline	tet(C)	98.99
H-35921	IFGC	ARO:3000794	AAC75137.1	MDR	mdtC	92.97
H-361155	IFGC	ARO:3000830	BAB38260.1	MDR	cpxA	100
H-365981	IFGC	ARO:3001214	AAC77293.1	MDR	mdtM	82.81
H-369292	IFGC	ARO:3004480	WP_041777404.1	rifamycin	Bifidobacterium	85.06
H-370210	IFGC	ARO:3003576	BAE78116.1	peptide	eptA	93.13
H-379341	IFGC	ARO:3000781	AAX14802.1	MDR	adeJ	92.45
H-386189	RGC/IFGC	ARO:3000656	AAC76296.1	acriflavine	acrS	100
H-388062	IFGC	ARO:3000516	AAC75731.1	quinolone	emrR	91.41
H-388063	IFGC	ARO:3000027	BAA16547.1	quinolone	emrA	88.61
H-388063	IFGC	ARO:3004588	EHL92831.1	MDR	Klebsiella	88.61
H-39274	IFGC	ARO:3003013	AHB39758.1	SMZ-TMP	dfrA15	100
H-393510	IFGC	ARO:3002013	CAA62957.1	beta-lactamase	CMY-2	100
H-399930	IFGC	ARO:3003772	Q8FW76	peptide	Brucella	84.49
H-425552	IFGC	ARO:3000792	AAC75135.2	MDR	mdtA	81.42
H-439556	IFGC	ARO:3000168	AAL75563.1	tetracycline	tet(D)	100
H-443227	IFGC	ARO:3001327	AML99881.1	MDR	mdtK	92.19
H-457983	IFGC	ARO:3003950	AAC74000.1	other	msbA	93.43
H-459622	IFGC	ARO:3000501	BAD59497.1	rifamycin	Nocardia	89.29
H-472373	RGC/IFGC	ARO:3001329	ABV18113.1	MDR	mdtG	96.81
H-477598	IFGC	ARO:3003952	AAC75271.1	MDR	yojI	91.95
H-478630	IFGC	ARO:3003922	AAP43109.1	MDR	oqxA	87.5
H-482434	RGC/IFGC	ARO:3000347	CAA26964.1	erythromycin	ErmA	85.19
H-489582	IFGC	ARO:3000830	BAB38260.1	MDR	cpxA	97.67
H-491578	IFGC	ARO:3000491	BAA16344.1	aminoglycoside	acrD	97.13
H-497521	IFGC	ARO:3004550	ACD45689.1	SMZ-TMP	dfrA27	100
H-498542	IFGC	ARO:3004583	BAH63252.1	MDR	Klebsiella	87.16
H-500964	IFGC	ARO:3000828	BAA15935.1	MDR	baeR	95.68
H-504206	RGC/IFGC	ARO:3002666	AFJ11385.1	aminoglycoside	rmtF	97.88
H-512059	IFGC	ARO:3002616	ACF17980.1	aminoglycoside	aadA16	100
H-51466	RGC/IFGC	ARO:3003730	ADP36409.1	other	Bifidobacteria	81.12
H-515581	IFGC	ARO:3001214	AAC77293.1	MDR	mdtM	93.91
H-520333	IFGC	ARO:3000829	BAA15934.1	MDR	baeS	90.27
H-522622	RGC/IFGC	ARO:3000833	AAC75429.1	MDR	evgS	99.92
H-522777	IFGC	ARO:3002644	CAA23892.1	aminoglycoside	APH(3')-IIa	100
H-522779	IFGC	ARO:3002659	CAA25854.1	aminoglycoside	APH(6)-Ic	100
H-52491	IFGC	ARO:3004043	AAC73565.1	beta-lactamase	Escherichia	92.57
H-527742	IFGC	ARO:3000491	BAA16344.1	aminoglycoside	acrD	95.9
H-529494	RGC/IFGC	ARO:3001396	AFB82783.1	beta-lactamase	OXA-1	100
H-529496	IFGC	ARO:3002848	ACD56151.1	rifamycin	arr-3	100
H-531089	IFGC	ARO:3003950	AAC74000.1	other	msbA	97.42
H-532413	IFGC	ARO:3004514	ANJ15621.1	peptide	MCR-1.3	99.27
H-532413	IFGC	ARO:3003689	AKF16168	peptide	MCR-1	100
H-532413	IFGC	ARO:3004690	AVM85874.1	peptide	MCR-1.13	100
H-532413	IFGC	ARO:3004515	APM87143.1	peptide	MCR-1.4	100
H-532413	IFGC	ARO:3004685	APM84488.1	peptide	MCR-1.5	100
H-532413	IFGC	ARO:3004513	AQK48217.1	peptide	MCR-1.6	100
H-532413	IFGC	ARO:3004686	AQQ11622.1	peptide	MCR-1.7	100
H-532413	IFGC	ARO:3004507	AVA31022.1	peptide	MCR-1.9	100
H-535267	IFGC	ARO:3003923	AAP43110.2	MDR	oqxB	95
H-548019	IFGC	ARO:3004480	WP_041777404.1	rifamycin	Bifidobacterium	83.33
H-549429	IFGC	ARO:3000499	AAC76297.1	acriflavine	acrE	91.01
H-554797	IFGC	ARO:3002882	AYV52072.1	lincosamide	lmrD	85.54
H-560864	IFGC	ARO:3003923	AAP43110.2	MDR	oqxB	100
H-560865	IFGC	ARO:3003922	AAP43109.1	MDR	oqxA	100
H-569636	IFGC	ARO:3000823	AFK13828.1	MDR	ramA	91.15
H-574434	IFGC	ARO:3000237	ACN32294.1	MDR	tolC	93.02
H-589681	IFGC	ARO:3000793	AAC75136.1	MDR	mdtB	84.75
H-597371	IFGC	ARO:3000027	BAA16547.1	quinolone	emrA	87.82
H-600053	IFGC	ARO:3004480	WP_041777404.1	rifamycin	Bifidobacterium	91.33
H-601994	IFGC	ARO:3004144	EGP45231.1	MDR	AxyY	91.72
H-605163	IFGC	ARO:3000237	ACN32294.1	MDR	tolC	97.89
H-607969	IFGC	ARO:3001416	CAA71699.2	beta-lactamase	OXA-21	100
H-610680	IFGC	ARO:3004597	EOU56998.1	MDR	Klebsiella	96.67
H-610978	IFGC	ARO:3000174	AAD25538.1	tetracycline	tet(G)	91.53
H-621055	IFGC	ARO:3002861	ABB89122.1	SMZ-TMP	dfrA5	100
H-622620	IFGC	ARO:3000781	AAX14802.1	MDR	adeJ	82.26
H-632839	IFGC	ARO:3000174	AAD25538.1	tetracycline	tet(G)	92.77
H-638493	IFGC	ARO:3001216	AAC74149.2	MDR	mdtH	85.62
H-645043	IFGC	ARO:3003730	ADP36409.1	other	Bifidobacteria	84.43
H-646857	RGC/IFGC	ARO:3001216	AAC74149.2	MDR	mdtH	96.52
H-651726	IFGC	ARO:3004480	WP_041777404.1	rifamycin	Bifidobacterium	93.52
H-654367	IFGC	ARO:3004442	AMP42147.1	tetracycline	tet(W/N/W)	94.54
H-655919	IFGC	ARO:3000074	AAC75733.1	quinolone	emrB	97.98
H-661180	IFGC	ARO:3002699	CAL30186.1	chloramphenicol	cmlB1	88.6
H-670368	IFGC	ARO:3002680	AAM92461.1	chloramphenicol	catB8	99.09
H-683275	IFGC	ARO:3000194	CAA10975.1	tetracycline	tetW	92.93
H-691399	IFGC	ARO:3003948	WP_104671188.1	MDR	efrA	80.21
H-693020	IFGC	ARO:3001877	AAF72530.1	beta-lactamase	CTX-M-14	100
H-694503	IFGC	ARO:3003948	WP_104671188.1	MDR	efrA	99.35
H-697288	IFGC	ARO:3003056	CAC14595.1	MDR	smeE	82.74
H-699608	IFGC	ARO:3000794	AAC75137.1	MDR	mdtC	94.98
H-701892	IFGC	ARO:3003730	ADP36409.1	other	Bifidobacteria	83.94
H-710790	IFGC	ARO:3002897	AAB53445.1	aminoglycoside	SAT-4	97.87
H-725405	IFGC	ARO:3003576	BAE78116.1	peptide	eptA	80.08
H-726354	IFGC	ARO:3002867	AAD01868.1	SMZ-TMP	dfrF	89.04
H-73214	IFGC	ARO:3002661	CAA27276.1	aminoglycoside	APH(7'')-Ia	99.7
H-747853	IFGC	ARO:3003561	AAK63223.1	beta-lactamase	Sed1	85.29
H-753515	IFGC	ARO:3003730	ADP36409.1	other	Bifidobacteria	80.79
H-760125	IFGC	ARO:3002609	ABG49324.1	aminoglycoside	aadA9	100
H-768367	IFGC	ARO:3000781	AAX14802.1	MDR	adeJ	85.49
H-774069	IFGC	ARO:3000793	AAC75136.1	MDR	mdtB	82.28
H-775307	IFGC	ARO:3000193	AAF01499.1	tetracycline	tetT	98.18
H-788712	IFGC	ARO:3002985	AAG06942.1	peptide	arnA	82.5
H-794899	IFGC	ARO:3003576	BAE78116.1	peptide	eptA	88.07
H-813022	IFGC	ARO:3000781	AAX14802.1	MDR	adeJ	84.78
H-820646	IFGC	ARO:3004043	AAC73565.1	beta-lactamase	Escherichia	93.75
H-829256	IFGC	ARO:3000860	CAP07796.1	aminoglycoside	rmtB	100
H-829446	IFGC	ARO:3000501	BAD59497.1	rifamycin	Nocardia	82.27
H-840962	RGC/IFGC	ARO:3003785	AAN28945	other	Chlamydia	90.12
H-843009	IFGC	ARO:3000237	ACN32294.1	MDR	tolC	84.67
H-84503	IFGC	ARO:3002930	AHA41505.1	vancomycin	vanRO	90
H-849940	IFGC	ARO:3004480	WP_041777404.1	rifamycin	Bifidobacterium	89.55
H-856564	IFGC	ARO:3000753	BAD89844.2	MDR	abeM	80.79
H-867884	IFGC	ARO:3000499	AAC76297.1	acriflavine	acrE	88.67
H-870645	IFGC	ARO:3004480	WP_041777404.1	rifamycin	Bifidobacterium	90.24
H-871451	IFGC	ARO:3000192	AAA25293.1	tetracycline	tetS	98.4
H-872452	IFGC	ARO:3002611	AAV32840.1	aminoglycoside	aadA11	100
H-872452	IFGC	ARO:3002598	AAL51021.2	aminoglycoside	ANT(3'')-Ii-AAC(6')-IId	100
H-886128	IFGC	ARO:3002839	CAD91132.1	lincosamide	lnuF	100
H-905785	IFGC	ARO:3000502	AAC76298.1	acriflavine	acrF	82.58
H-90839	IFGC	ARO:3000781	AAX14802.1	MDR	adeJ	85.39
H-926755	IFGC	ARO:3003106	CBY77552.1	erythromycin	Erm(42)	99.34
H-929167	IFGC	ARO:3000793	AAC75136.1	MDR	mdtB	91.24
H-94424	IFGC	ARO:3003923	AAP43110.2	MDR	oqxB	98.68
H-94425	IFGC	ARO:3003922	AAP43109.1	MDR	oqxA	84.81
H-94929	IFGC	ARO:3001329	ABV18113.1	MDR	mdtG	88.24
H-953323	IFGC	ARO:3000753	BAD89844.2	MDR	abeM	83.04
H-953378	RGC/IFGC	ARO:3002791	ABF47470.1	quinolone	QnrS2	100
H-953896	IFGC	ARO:3002240	AAK96394.1	beta-lactamase	CARB-1	99.07
H-958140	IFGC	ARO:3000829	BAA15934.1	MDR	baeS	87.5
H-966254	IFGC	ARO:3002707	ABI50486.1	quinolone	QnrB	100
H-970515	IFGC	ARO:3000830	BAB38260.1	MDR	cpxA	99.32
H-989813	IFGC	ARO:3004657	AAA25655.1	chloramphenicol	catA4	98.53
PIG_111_GL0211696	RGC	ARO:3003069	ABA71732.1	vancomycin	vanXYG	86.17
PIG_113_GL0240141	RGC/IFGC	ARO:3000498	AAA88675.1	erythromycin	ErmF	98.86
PIG_114_GL0122323	RGC	ARO:3002965	ABA71730.1	vancomycin	vanWG	82.42
PIG_114_GL0145086	RGC/IFGC	ARO:3000013	AHH83938.1	vancomycin	vanB	100
PIG_114_GL0189546	RGC	ARO:3002837	AAY32951.1	lincosamide	lnuC	83.78
PIG_116_GL0047195	RGC	ARO:3002629	CBH51824.1	aminoglycoside	ANT(6)-Ib	81.22
PIG_116_GL0156882	RGC	ARO:3000013	AHH83938.1	vancomycin	vanB	100
PIG_117_GL0029195	RGC	ARO:3000191	CAA79727.1	tetracycline	tetQ	89.39
PIG_118_GL0277544	RGC	ARO:3002909	ABA71731.1	vancomycin	vanG	95.16
PIG_118_GL0278219	RGC	ARO:3002909	ABA71731.1	vancomycin	vanG	91.98
PIG_118_GL0278221	RGC	ARO:3002972	ABA71733.1	vancomycin	vanTG	97.89
PIG_118_GL0298681	RGC	ARO:3004253	ABA71726.1	vancomycin	vanUG	81.94
PIG_119_GL0337099	RGC	ARO:3003069	ABA71732.1	vancomycin	vanXYG	90.16
PIG_121_GL0137527	RGC	ARO:3002956	AAB05624.1	vancomycin	vanYB	89.62
PIG_121_GL0228452	RGC	ARO:3002943	AAB05626.1	vancomycin	vanHB	96
PIG_131_GL0133445	RGC	ARO:3000190	AAA23033.2	tetracycline	tetO	85.79
PIG_131_GL0224516	RGC	ARO:3002950	AAB05628.1	vancomycin	vanXB	96.04
PIG_132_GL0024119	RGC	ARO:3004626	OPG86592.1	erythromycin	Erm(49)	99.67
PIG_148_GL0192174	RGC	ARO:3000518	BAE77933.1	MDR	CRP	84.91
PIG_151_GL0017492	RGC/IFGC	ARO:3004659	AAF74725.1	macrolide	Mef(En2)	99.5
PIG_152_GL0242659	RGC	ARO:3002841	AAA86871.1	aminoglycoside	vatB	80.35
PIG_160_GL0161407	RGC	ARO:3002965	ABA71730.1	vancomycin	vanWG	84.93
PIG_161_GL0180816	RGC	ARO:3003070	AAM09852.1	vancomycin	vanXD	86.45
PIG_161_GL0180817	RGC	ARO:3000005	AAM09849.1	vancomycin	vanD	85.87
PIG_161_GL0190122	RGC	ARO:3002944	AAM09850.1	vancomycin	vanHD	84.78
PIG_163_GL0079822	RGC	ARO:3003069	ABA71732.1	vancomycin	vanXYG	95.67
PIG_163_GL0084449	RGC	ARO:3002926	ABA71727.1	vancomycin	vanRG	81.43
PIG_165_GL0156345	RGC/IFGC	ARO:3000498	AAA88675.1	erythromycin	ErmF	99.25
PIG_166_GL0161352	RGC/IFGC	ARO:3003097	ACT97371.1	beta-lactamase	CfxA6	98.75
PIG_167_GL0257670	RGC	ARO:3003070	AAM09852.1	vancomycin	vanXD	82.29
PIG_168_GL0078909	RGC/IFGC	ARO:3003002	AAD23513.1	beta-lactamase	CfxA2	92.48
PIG_169_GL0226109	RGC	ARO:3002972	ABA71733.1	vancomycin	vanTG	91.18
PIG_194_GL0135981	RGC/IFGC	ARO:3002897	AAB53445.1	aminoglycoside	SAT-4	98.89
PIG_195_GL0068054	RGC	ARO:3004480	WP_041777404.1	rifamycin	Bifidobacterium	93.5
PIG_195_GL0246368	RGC	ARO:3003730	ADP36409.1	other	Bifidobacteria	83.42
PIG_210_GL0196336	RGC	ARO:3000556	CBH51823.1	tetracycline	tet44	93.46
PIG_210_GL0198205	RGC	ARO:3000498	AAA88675.1	erythromycin	ErmF	96.3
PIG-002_GL0133791	RGC/IFGC	ARO:3000375	AAF86219.1	erythromycin	ErmB	99.59
PIG-003_GL0089702	RGC/IFGC	ARO:3002628	AAU10334.1	aminoglycoside	aad(6)	100
PIG-005_GL0195677	RGC	ARO:3004253	ABA71726.1	vancomycin	vanUG	80.56
PIG-005_GL0195678	RGC	ARO:3002926	ABA71727.1	vancomycin	vanRG	86.38
PIG-005_GL0195681	RGC	ARO:3002965	ABA71730.1	vancomycin	vanWG	86.22
PIG-005_GL0195682	RGC	ARO:3002909	ABA71731.1	vancomycin	vanG	85.1
PIG-008_GL0111835	RGC	ARO:3002959	ABA71729.1	vancomycin	vanYG1	83.05
PIG-014_GL0124109	RGC/IFGC	ARO:3000522	AAC37034.1	erythromycin	ErmG	99.18
PIG-016_GL0083864	RGC	ARO:3002923	AAM09851.1	vancomycin	vanRD	88.46
PIG-016_GL0083864	RGC	ARO:3002926	ABA71727.1	vancomycin	vanRG	96.15
PIG-019_GL0120271	RGC	ARO:3000196	ACH87088.1	tetracycline	tet32	91.97
PIG-020_GL0157992	RGC	ARO:3002923	AAM09851.1	vancomycin	vanRD	84.93
PIG-022_GL0007117	RGC/IFGC	ARO:3004626	OPG86592.1	erythromycin	Erm(49)	88.32
PIG-022_GL0075128	RGC/IFGC	ARO:3000263	BAA15221.2	MDR	marA	100
PIG-023_GL0236046	RGC	ARO:3002686	AAB51421.1	chloramphenicol	catP	81.16
PIG-027_GL0074150	RGC	ARO:3002579	AIK02012.1	aminoglycoside	AAC(6')-Ib8	80.65
PIG-031_GL0045241	RGC	ARO:3003730	ADP36409.1	other	Bifidobacteria	85.98
PIG-031_GL0061689	RGC/IFGC	ARO:3003730	ADP36409.1	other	Bifidobacteria	86.15
PIG-031_GL0094259	RGC	ARO:3004480	WP_041777404.1	rifamycin	Bifidobacterium	95.63
PIG-031_GL0164063	RGC/IFGC	ARO:3004480	WP_041777404.1	rifamycin	Bifidobacterium	92.84
PIG-033_GL0086742	RGC	ARO:3002927	ABX54691.1	vancomycin	vanRL	82.86
PIG-039_GL0042703	RGC	ARO:3000074	AAC75733.1	quinolone	emrB	98.99
PIG-039_GL0042703	RGC	ARO:3004597	EOU56998.1	MDR	Klebsiella	98.99
PIG-039_GL0054217	RGC	ARO:3000263	BAA15221.2	MDR	marA	98.28
PIG-039_GL0056776	RGC	ARO:3000796	AAC76539.1	MDR	mdtF	99.51
PIG-039_GL0066795	RGC	ARO:3000491	BAA16344.1	aminoglycoside	acrD	97.86
PIG-039_GL0085868	RGC	ARO:3001328	AFH35853.1	MDR	Escherichia	98.81
PIG-039_GL0096553	RGC	ARO:3000795	BAE77781.1	MDR	mdtE	97.91
PIG-039_GL0098372	RGC	ARO:3001329	ABV18113.1	MDR	mdtG	96.69
PIG-039_GL0111905	RGC	ARO:3003550	BAE78082.1	MDR	mdtP	95.9
PIG-039_GL0171346	RGC	ARO:3000508	BAE77778.1	MDR	gadX	92.14
PIG-039_GL0187576	RGC	ARO:3000491	BAA16344.1	aminoglycoside	acrD	99.1
PIG-039_GL0196310	RGC	ARO:3003952	AAC75271.1	MDR	yojI	100
PIG-039_GL0205009	RGC	ARO:3000491	BAA16344.1	aminoglycoside	acrD	97.2
PIG-039_GL0233344	RGC	ARO:3001328	AFH35853.1	MDR	Escherichia	94.96
PIG-039_GL0247521	RGC	ARO:3000491	BAA16344.1	aminoglycoside	acrD	100
PIG-039_GL0264638	RGC	ARO:3003550	BAE78082.1	MDR	mdtP	97.37
PIG-039_GL0265007	RGC	ARO:3000656	AAC76296.1	acriflavine	acrS	96.1
PIG-039_GL0287969	RGC	ARO:3003952	AAC75271.1	MDR	yojI	99.42
PIG-039_GL0288911	RGC/IFGC	ARO:3000502	AAC76298.1	acriflavine	acrF	97.8
PIG-042_GL0001187	RGC	ARO:3000614	AAK99775.1	macrolide	mefE	85.21
PIG-042_GL0175721	RGC	ARO:3002926	ABA71727.1	vancomycin	vanRG	84.4
PIG-046_GL0145169	RGC/IFGC	ARO:3002835	AAA26652.1	lincosamide	lnuA	97.52
PIG-047_GL0138420	RGC	ARO:3000191	CAA79727.1	tetracycline	tetQ	89.63
PIG-048_GL0064449	RGC/IFGC	ARO:3002837	AAY32951.1	lincosamide	lnuC	98.17
PIG-049_GL0034434	RGC/IFGC	ARO:3000190	AAA23033.2	tetracycline	tetO	99.22
PIG-052_GL0070617	RGC	ARO:3000518	BAE77933.1	MDR	CRP	81.04
PIG-052_GL0141209	RGC	ARO:3000518	BAE77933.1	MDR	CRP	81.04
PIG-058_GL0180527	RGC	ARO:3002909	ABA71731.1	vancomycin	vanG	83.67
PIG-058_GL0180528	RGC	ARO:3002965	ABA71730.1	vancomycin	vanWG	90.11
PIG-058_GL0199119	RGC	ARO:3002926	ABA71727.1	vancomycin	vanRG	84.26
PIG-058_GL0257552	RGC/IFGC	ARO:3002597	AAA88548.1	aminoglycoside	AAC(6')-Ie-APH(2'')-Ia	82.88
PIG-059_GL0240954	RGC/IFGC	ARO:3004442	AMP42147.1	tetracycline	tet(W/N/W)	88.82
PIG-063_GL0125671	RGC/IFGC	ARO:3000616	AAL73129.1	MDR	mel	94.57
PIG-078_GL0207938	RGC/IFGC	ARO:3000205	AAA27471.1	tetracycline	tetX	99.48
PIG-079_GL0202056	RGC/IFGC	ARO:3000567	CAM12479.1	tetracycline	tet(40)	98.52
PIG-080_GL0073419	RGC/IFGC	ARO:3000196	ACH87088.1	tetracycline	tet32	99.02
PIG-082_GL0018403	RGC	ARO:3000498	AAA88675.1	erythromycin	ErmF	100
PIG-087_GL0018839	RGC/IFGC	ARO:3004442	AMP42147.1	tetracycline	tet(W/N/W)	97.13
PIG-087_GL0030530	RGC/IFGC	ARO:3000186	CAQ49384.1	tetracycline	tetM	95.31
PIG-088_GL0005703	RGC	ARO:3004442	AMP42147.1	tetracycline	tet(W/N/W)	94.53
PIG-088_GL0022440	RGC	ARO:3000501	BAD59497.1	rifamycin	Nocardia	80.53
PIG-098_GL0155870	RGC	ARO:3002965	ABA71730.1	vancomycin	vanWG	86.84
PIG-098_GL0171858	RGC/IFGC	ARO:3002628	AAU10334.1	aminoglycoside	aad(6)	100
PIG-098_GL0186172	RGC	ARO:3003069	ABA71732.1	vancomycin	vanXYG	83.16
PIG-099_GL0075399	RGC	ARO:3003069	ABA71732.1	vancomycin	vanXYG	95.41
PIG-110_GL0075110	RGC	ARO:3002926	ABA71727.1	vancomycin	vanRG	88.57
S-1038890	IFGC	ARO:3000182	AAC72341.1	tetracycline	tet(Y)	99.74
S-1044675	IFGC	ARO:3000781	AAX14802.1	MDR	adeJ	81.73
S-1049427	RGC/IFGC	ARO:3001037	ADA79630.1	beta-lactamase	TEM-171	100
S-1050335	IFGC	ARO:3003693	AAG07064.1	MDR	mexK	81.25
S-1050494	IFGC	ARO:3000192	AAA25293.1	tetracycline	tetS	87.43
S-1062231	IFGC	ARO:3004457	AAA26615.1	chloramphenicol	Staphylococcus	98.61
S-1062834	IFGC	ARO:3000816	CCP46065.1	MDR	mtrA	86.3
S-1064058	IFGC	ARO:3000566	AAW66497.1	tetracycline	tet(39)	100
S-1096238	IFGC	ARO:3003007	AAA22277.1	MDR	bmr	80.12
S-1098191	IFGC	ARO:3003097	ACT97371.1	beta-lactamase	CfxA6	83.96
S-1110347	IFGC	ARO:3002854	AAP74961.2	SMZ-TMP	dfrA1	88.54
S-1110348	IFGC	ARO:3002594	AAM92464.1	aminoglycoside	AAC(6')-IIa	100
S-1117551	IFGC	ARO:3004085	APU52409.1	lincosamide	lnuG	100
S-1120280	IFGC	ARO:3003948	WP_104671188.1	MDR	efrA	86.69
S-1144800	RGC/IFGC	ARO:3003578	AAC75314.1	peptide	pmrF	100
S-1145719	RGC/IFGC	ARO:3000165	AAN06707.1	tetracycline	tet(A)	98.57
S-1158213	RGC/IFGC	ARO:3002704	CAD70268.1	chloramphenicol	fexA	99.58
S-1187896	IFGC	ARO:3003949	CDO61516.1	MDR	efrB	81.6
S-122133	IFGC	ARO:3003693	AAG07064.1	MDR	mexK	83.07
S-1231409	IFGC	ARO:3003948	WP_104671188.1	MDR	efrA	99.53
S-1233049	RGC/IFGC	ARO:3000830	BAB38260.1	MDR	cpxA	100
S-1234134	IFGC	ARO:3000501	BAD59497.1	rifamycin	Nocardia	80.44
S-12365	IFGC	ARO:3002719	ABC17628.1	quinolone	QnrB5	98.67
S-12366	IFGC	ARO:3002724	ABG56269.1	quinolone	QnrB10	99.12
S-1237625	RGC/IFGC	ARO:3002705	AAG16656.1	chloramphenicol	floR	99.01
S-1250094	RGC/IFGC	ARO:3002686	AAB51421.1	chloramphenicol	catP	100
S-1258860	IFGC	ARO:3002589	CAE50925.1	aminoglycoside	AAC(6')-Iid	98.9
S-126129	RGC/IFGC	ARO:3002858	ADG84870.1	SMZ-TMP	dfrA12	100
S-1264041	IFGC	ARO:3000781	AAX14802.1	MDR	adeJ	80.09
S-1267946	IFGC	ARO:3002879	ABG65740.1	lincosamide	linG	100
S-1284521	IFGC	ARO:3000781	AAX14802.1	MDR	adeJ	89.58
S-1285085	IFGC	ARO:3000781	AAX14802.1	MDR	adeJ	87.65
S-1296095	IFGC	ARO:3002868	BAE15963.1	SMZ-TMP	dfrG	82.42
S-134929	IFGC	ARO:3000781	AAX14802.1	MDR	adeJ	86.58
S-15103	RGC/IFGC	ARO:3002854	AAP74961.2	SMZ-TMP	dfrA1	99.36
S-155313	IFGC	ARO:3004454	AAA23018.1	chloramphenicol	Campylobacter	89.74
S-176566	IFGC	ARO:3003773	ABG86067.1	peptide	Clostridium	98.4
S-177889	RGC/IFGC	ARO:3004442	AMP42147.1	tetracycline	tet(W/N/W)	92.49
S-178846	RGC/IFGC	ARO:3003838	ANK04027.1	MDR	gadW	94.63
S-207577	RGC/IFGC	ARO:3002986	AAC76093.1	bacitracin	bacA	99.63
S-223780	IFGC	ARO:3003772	Q8FW76	peptide	Brucella	95.05
S-226284	IFGC	ARO:3004623	ABS70977.1	aminoglycoside	AAC(3)-IId	99.3
S-230747	RGC/IFGC	ARO:3000795	BAE77781.1	MDR	mdtE	100
S-240268	IFGC	ARO:3000230	AAC64365.1	aminoglycoside	ANT(2'')-Ia	100
S-240847	RGC/IFGC	ARO:3002578	AKN19287.1	aminoglycoside	AAC(6')-Ib7	99.58
S-241819	RGC/IFGC	ARO:3002597	AAA88548.1	aminoglycoside	AAC(6')-Ie-APH(2'')-Ia	100
S-243274	RGC/IFGC	ARO:3004455	BAC11901.1	chloramphenicol	Streptococcus	94.44
S-252374	IFGC	ARO:3000501	BAD59497.1	rifamycin	Nocardia	84.36
S-260600	IFGC	ARO:3003071	CAJ98570.1	macrolide	mphF	100
S-285784	RGC/IFGC	ARO:3004043	AAC73565.1	beta-lactamase	Escherichia	100
S-285785	RGC/IFGC	ARO:3000216	AAC73564.1	acriflavine	acrB	100
S-295104	RGC/IFGC	ARO:3000595	AAA98096.1	erythromycin	ErmT	99.18
S-299116	IFGC	ARO:3000245	ADV91011.1	rifamycin	RbpA	89.19
S-303432	RGC/IFGC	ARO:3004470	AVI44920.1	MDR	poxtA	80.22
S-303695	IFGC	ARO:3004588	EHL92831.1	MDR	Klebsiella	85.29
S-308976	IFGC	ARO:3003551	BAC11911.1	other	emeA	97.23
S-31709	RGC/IFGC	ARO:3000195	AAA20117.1	tetracycline	tetB(P)	97.85
S-31710	RGC/IFGC	ARO:3000180	AAA20116.1	tetracycline	tetA(P)	88.33
S-322059	IFGC	ARO:3000178	AAB28795.1	tetracycline	tet(K)	100
S-330233	RGC/IFGC	ARO:3002867	AAD01868.1	SMZ-TMP	dfrF	100
S-346649	IFGC	ARO:3003693	AAG07064.1	MDR	mexK	83.93
S-348947	IFGC	ARO:3002539	ABB43029.1	aminoglycoside	AAC(3)-IV	99.61
S-348949	IFGC	ARO:3002655	CAA24743.1	aminoglycoside	APH(4)-Ia	100
S-362052	RGC/IFGC	ARO:3003836	AAZ42322.1	quinolone	qacH	93.64
S-364359	RGC/IFGC	ARO:3003841	AAC73788.1	aminoglycoside	kdpE	99.56
S-364772	RGC/IFGC	ARO:3000250	AAA98296.1	erythromycin	ErmC	99.59
S-374376	IFGC	ARO:3000174	AAD25538.1	tetracycline	tet(G)	93.43
S-382366	IFGC	ARO:3000316	BAA03776.1	macrolide	mphA	100
S-385315	IFGC	ARO:3000501	BAD59497.1	rifamycin	Nocardia	80
S-411961	IFGC	ARO:3000501	BAD59497.1	rifamycin	Nocardia	88.64
S-41506	RGC/IFGC	ARO:3000516	AAC75731.1	quinolone	emrR	100
S-41507	RGC/IFGC	ARO:3000027	BAA16547.1	quinolone	emrA	99.74
S-41508	RGC/IFGC	ARO:3000074	AAC75733.1	quinolone	emrB	100
S-418103	IFGC	ARO:3003003	AAL79549.2	beta-lactamase	CfxA3	80.95
S-418103	IFGC	ARO:3003005	AAV37205.1	beta-lactamase	CfxA4	80.95
S-418103	IFGC	ARO:3003096	AAV37206.1	beta-lactamase	CfxA5	80.95
S-428541	RGC/IFGC	ARO:3000499	AAC76297.1	acriflavine	acrE	100
S-436502	IFGC	ARO:3004442	AMP42147.1	tetracycline	tet(W/N/W)	89.73
S-438365	IFGC	ARO:3003948	WP_104671188.1	MDR	efrA	100
S-453576	IFGC	ARO:3002895	BAD95494.1	aminoglycoside	SAT-1	100
S-456172	IFGC	ARO:3000194	CAA10975.1	tetracycline	tetW	97.53
S-456916	RGC/IFGC	ARO:3003206	AAL05554.1	lincosamide	lsaE	100
S-460049	IFGC	ARO:3000174	AAD25538.1	tetracycline	tet(G)	93.04
S-46116	IFGC	ARO:3000300	AAO43110.1	lincosamide	lsaA	100
S-46117	IFGC	ARO:3000300	AAO43110.1	lincosamide	lsaA	98.94
S-464131	IFGC	ARO:3003014	AAK60186.1	SMZ-TMP	dfrA16	100
S-464132	IFGC	ARO:3002242	AAB19430.2	beta-lactamase	CARB-3	100
S-477779	RGC/IFGC	ARO:3002859	ACI32877.1	SMZ-TMP	dfrA14	100
S-48607	RGC/IFGC	ARO:3000593	AAC36915.1	erythromycin	ErmQ	99.61
S-490321	RGC/IFGC	ARO:3002676	AFQ93498.1	chloramphenicol	catB3	100
S-504987	IFGC	ARO:3000186	CAQ49384.1	tetracycline	tetM	93.69
S-509069	IFGC	ARO:3003949	CDO61516.1	MDR	efrB	100
S-510825	IFGC	ARO:3002669	AGV10818.1	aminoglycoside	APH(2'')-Ig	97.99
S-524801	IFGC	ARO:3003318	AAO47226.2	MDR	Streptomyces	87.81
S-542110	IFGC	ARO:3000816	CCP46065.1	MDR	mtrA	88.44
S-543882	RGC/IFGC	ARO:3001329	ABV18113.1	MDR	mdtG	100
S-550331	RGC/IFGC	ARO:3000412	AAL59753.1	SMZ-TMP	sul2	100
S-553561	RGC/IFGC	ARO:3001777	AET35493.1	beta-lactamase	OXA-347	100
S-568726	RGC/IFGC	ARO:3000254	BAA11237.1	MDR	emrY	99.81
S-568727	RGC/IFGC	ARO:3000206	BAA11236.1	MDR	emrK	99.72
S-568728	RGC/IFGC	ARO:3000832	BAB36671.1	MDR	evgA	100
S-574316	IFGC	ARO:3000190	AAA23033.2	tetracycline	tetO	100
S-57663	RGC/IFGC	ARO:3003550	BAE78082.1	MDR	mdtP	98.16
S-584	RGC/IFGC	ARO:3004191	AAW34150.1	aminoglycoside	APH(2'')-If	84.07
S-63044	RGC/IFGC	ARO:3003905	ADA62098.1	aminoglycoside	ANT(4')-Ib	99.61
S-636568	RGC/IFGC	ARO:3004470	AVI44920.1	MDR	poxtA	100
S-652644	IFGC	ARO:3000194	CAA10975.1	tetracycline	tetW	98.38
S-652998	RGC/IFGC	ARO:3000183	AAD25063.1	tetracycline	tet(Z)	99.74
S-659447	IFGC	ARO:3004720	QBQ69719.1	tetracycline	Tet(X4)	90.15
S-660799	IFGC	ARO:3002836	CAB41414.1	lincosamide	lnuB	100
S-660799	IFGC	ARO:3003206	AAL05554.1	lincosamide	lsaE	100
S-673927	RGC/IFGC	ARO:3003950	AAC74000.1	other	msbA	100
S-69870	IFGC	ARO:3004608	AKO71461.1	macrolide	EreD	98.85
S-71918	RGC/IFGC	ARO:3000828	BAA15935.1	MDR	baeR	99.58
S-721559	IFGC	ARO:3002837	AAY32951.1	lincosamide	lnuC	88.71
S-723157	IFGC	ARO:3003948	WP_104671188.1	MDR	efrA	84.24
S-735974	IFGC	ARO:3000781	AAX14802.1	MDR	adeJ	88.94
S-742145	RGC/IFGC	ARO:3002844	AAF86220.1	aminoglycoside	vatE	99.53
S-748483	IFGC	ARO:3004682	CTQ57092.1	aminoglycoside	aadA27	100
S-755905	RGC/IFGC	ARO:3004454	AAA23018.1	chloramphenicol	Campylobacter	100
S-761784	IFGC	ARO:3002837	AAY32951.1	lincosamide	lnuC	98.61
S-765116	RGC/IFGC	ARO:3002703	AAG03380.1	chloramphenicol	cmx	99.74
S-774494	IFGC	ARO:3004191	AAW34150.1	aminoglycoside	APH(2'')-If	100
S-78363	IFGC	ARO:3002631	AGW81558.1	aminoglycoside	spd	98.44
S-785721	IFGC	ARO:3004480	WP_041777404.1	rifamycin	Bifidobacterium	89.35
S-79465	IFGC	ARO:3002841	AAA86871.1	aminoglycoside	vatB	83.82
S-799109	RGC/IFGC	ARO:3004612	BAJ42218.1	beta-lactamase	Escherichia	100
S-799567	IFGC	ARO:3004039	CAA77936.1	macrolide	Escherichia	98.18
S-803497	RGC/IFGC	ARO:3004629	AAK63041.1	aminoglycoside	AAC(6')-Im	97.19
S-817699	RGC/IFGC	ARO:3000518	BAE77933.1	MDR	CRP	99.52
S-832445	IFGC	ARO:3002605	AAF17880.1	aminoglycoside	aadA5	100
S-832446	IFGC	ARO:3002860	ABG91835.1	SMZ-TMP	dfrA17	99.36
S-842434	IFGC	ARO:3000605	AAL68827.1	erythromycin	Erm(36)	100
S-848006	IFGC	ARO:3002825	BAB20748.1	erythromycin	ErmY	93.98
S-860781	IFGC	ARO:3003954	BAG75524.1	MDR	efmA	99.75
S-868701	IFGC	ARO:3002556	AAB63533.1	aminoglycoside	AAC(6')-Ii	99.45
S-870918	RGC/IFGC	ARO:3002647	AGV10830.1	aminoglycoside	APH(3')-IIIa	100
S-890570	IFGC	ARO:3003564	AAA26775.1	beta-lactamase	EXO	88.64
S-890617	RGC/IFGC	ARO:3000413	ACJ63260.1	SMZ-TMP	sul3	100
S-904729	IFGC	ARO:3000596	AAA98484.1	erythromycin	ErmX	88.38
S-904778	IFGC	ARO:3000194	CAA10975.1	tetracycline	tetW	90.63
S-908525	IFGC	ARO:3004719	QBQ85438.1	tetracycline	Tet(X3)	100
S-915465	RGC/IFGC	ARO:3004191	AAW34150.1	aminoglycoside	APH(2'')-If	90.24
S-92222	RGC/IFGC	ARO:3004580	BAH63251.1	MDR	Klebsiella	82.2
S-92223	RGC/IFGC	ARO:3004583	BAH63252.1	MDR	Klebsiella	84.4
S-955228	IFGC	ARO:3000174	AAD25538.1	tetracycline	tet(G)	94.63
S-955230	IFGC	ARO:3002705	AAG16656.1	chloramphenicol	floR	90.84
S-975176	RGC/IFGC	ARO:3000616	AAL73129.1	MDR	mel	91.36
S-986332	IFGC	ARO:3003741	ABI20451.1	macrolide	mphE	100
S-986333	IFGC	ARO:3003109	ACB05808.1	MDR	msrE	100
SYZ-202B_GL0049366	RGC/IFGC	ARO:3003002	AAD23513.1	beta-lactamase	CfxA2	100
SYZ-388B_GL0225443	RGC	ARO:3003107	ACJ63262.1	macrolide	mefB	100
SYZ-423B_GL0173277	RGC	ARO:3004626	OPG86592.1	erythromycin	Erm(49)	91.16
SYZ-430B_GL0002126	RGC/IFGC	ARO:3002602	AAF27727.1	aminoglycoside	aadA2	99.61
SYZ-430B_GL0012284	RGC	ARO:3000501	BAD59497.1	rifamycin	Nocardia	80.65
SYZ-441B_GL0025288	RGC	ARO:3000237	ACN32294.1	MDR	tolC	98.44
SYZ-442B_GL0053079	RGC	ARO:3004623	ABS70977.1	aminoglycoside	AAC(3)-IId	100
SYZ-442B_GL0147979	RGC/IFGC	ARO:3004039	CAA77936.1	macrolide	Escherichia	98.18
SYZ-442B_GL0150169	RGC	ARO:3003107	ACJ63262.1	macrolide	mefB	100
SYZ-448B_GL0121579	RGC/IFGC	ARO:3002660	AAC23556.1	aminoglycoside	APH(6)-Id	99.64
SYZ-448B_GL0169662	RGC	ARO:3001214	AAC77293.1	MDR	mdtM	100
SYZ-495B_GL0002323	RGC	ARO:3003730	ADP36409.1	other	Bifidobacteria	86.74
Z-1000903	IFGC	ARO:3003952	AAC75271.1	MDR	yojI	88.12
Z-1002122	IFGC	ARO:3000237	ACN32294.1	MDR	tolC	95.95
Z-1014475	RGC/IFGC	ARO:3002986	AAC76093.1	bacitracin	bacA	99.63
Z-1020981	IFGC	ARO:3000796	AAC76539.1	MDR	mdtF	88.83
Z-1031539	IFGC	ARO:3000263	BAA15221.2	MDR	marA	97.06
Z-1037720	IFGC	ARO:3000793	AAC75136.1	MDR	mdtB	89.9
Z-1037721	IFGC	ARO:3000794	AAC75137.1	MDR	mdtC	91.13
Z-1047708	IFGC	ARO:3001328	AFH35853.1	MDR	Escherichia	86.24
Z-105359	RGC/IFGC	ARO:3003549	BAE78083.1	MDR	mdtO	94.57
Z-106167	IFGC	ARO:3000502	AAC76298.1	acriflavine	acrF	81.76
Z-106714	IFGC	ARO:3000826	AAL20862.1	MDR	sdiA	84.4
Z-1067853	IFGC	ARO:3000828	BAA15935.1	MDR	baeR	95.32
Z-1098862	IFGC	ARO:3000216	AAC73564.1	acriflavine	acrB	93.53
Z-1113603	IFGC	ARO:3000027	BAA16547.1	quinolone	emrA	85.63
Z-1113603	IFGC	ARO:3004588	EHL92831.1	MDR	Klebsiella	86.21
Z-1121990	IFGC	ARO:3004122	CAA09666.1	beta-lactamase	Klebsiella	81.82
Z-1123063	RGC/IFGC	ARO:3003549	BAE78083.1	MDR	mdtO	95.69
Z-1123064	IFGC	ARO:3003548	BAE78084.1	MDR	mdtN	98.25
Z-1169759	IFGC	ARO:3000502	AAC76298.1	acriflavine	acrF	87.11
Z-1178328	IFGC	ARO:3000499	AAC76297.1	acriflavine	acrE	88.04
Z-1180664	IFGC	ARO:3003841	AAC73788.1	aminoglycoside	kdpE	98.22
Z-1182041	IFGC	ARO:3000216	AAC73564.1	acriflavine	acrB	98.84
Z-119118	IFGC	ARO:3003838	ANK04027.1	MDR	gadW	93.8
Z-1229331	IFGC	ARO:3000792	AAC75135.2	MDR	mdtA	82.31
Z-1232493	IFGC	ARO:3000491	BAA16344.1	aminoglycoside	acrD	94.04
Z-123704	IFGC	ARO:3000796	AAC76539.1	MDR	mdtF	90.06
Z-1237472	IFGC	ARO:3003952	AAC75271.1	MDR	yojI	89.73
Z-1272468	IFGC	ARO:3004122	CAA09666.1	beta-lactamase	Klebsiella	91.07
Z-1273381	IFGC	ARO:3000830	BAB38260.1	MDR	cpxA	94.53
Z-1275070	IFGC	ARO:3000793	AAC75136.1	MDR	mdtB	94.33
Z-1293966	RGC/IFGC	ARO:3004612	BAJ42218.1	beta-lactamase	Escherichia	98.96
Z-1296937	IFGC	ARO:3003952	AAC75271.1	MDR	yojI	97.49
Z-1314965	IFGC	ARO:3000833	AAC75429.1	MDR	evgS	85.6
Z-1320336	IFGC	ARO:3000491	BAA16344.1	aminoglycoside	acrD	90.33
Z-1360492	IFGC	ARO:3001216	AAC74149.2	MDR	mdtH	90.8
Z-1363859	IFGC	ARO:3004122	CAA09666.1	beta-lactamase	Klebsiella	80.59
Z-1373731	IFGC	ARO:3003002	AAD23513.1	beta-lactamase	CfxA2	81.65
Z-1377823	IFGC	ARO:3001329	ABV18113.1	MDR	mdtG	91.06
Z-1380537	IFGC	ARO:3004612	BAJ42218.1	beta-lactamase	Escherichia	91.64
Z-1392384	IFGC	ARO:3003548	BAE78084.1	MDR	mdtN	83.09
Z-1410065	IFGC	ARO:3003578	AAC75314.1	peptide	pmrF	87.18
Z-141110	IFGC	ARO:3004043	AAC73565.1	MDR	Escherichia	96.18
Z-1424666	IFGC	ARO:3003107	ACJ63262.1	macrolide	mefB	100
Z-1444462	RGC/IFGC	ARO:3004480	WP_041777404.1	rifamycin	Bifidobacterium	92.33
Z-1445830	IFGC	ARO:3000829	BAA15934.1	MDR	baeS	96.17
Z-1446677	IFGC	ARO:3001329	ABV18113.1	MDR	mdtG	92.12
Z-1454818	IFGC	ARO:3000793	AAC75136.1	MDR	mdtB	98.79
Z-1457397	IFGC	ARO:3003689	AKF16168	peptide	MCR-1	100
Z-1464560	IFGC	ARO:3001216	AAC74149.2	MDR	mdtH	87.87
Z-1469682	IFGC	ARO:3001327	AML99881.1	MDR	mdtK	85.37
Z-1531167	IFGC	ARO:3003950	AAC74000.1	other	msbA	91.95
Z-1538052	IFGC	ARO:3003550	BAE78082.1	MDR	mdtP	95.08
Z-1550992	IFGC	ARO:3002986	AAC76093.1	bacitracin	bacA	98.79
Z-1552259	IFGC	ARO:3000794	AAC75137.1	MDR	mdtC	90.17
Z-1553214	IFGC	ARO:3004122	CAA09666.1	beta-lactamase	Klebsiella	80
Z-1557491	IFGC	ARO:3000237	ACN32294.1	MDR	tolC	84
Z-1573108	IFGC	ARO:3000237	ACN32294.1	MDR	tolC	98.38
Z-157749	IFGC	ARO:3004580	BAH63251.1	MDR	Klebsiella	85
Z-157750	IFGC	ARO:3004583	BAH63252.1	MDR	Klebsiella	88.99
Z-1596831	IFGC	ARO:3000796	AAC76539.1	MDR	mdtF	92.57
Z-1596832	IFGC	ARO:3000795	BAE77781.1	MDR	mdtE	82.6
Z-1597389	IFGC	ARO:3000830	BAB38260.1	MDR	cpxA	97.45
Z-1606724	IFGC	ARO:3000833	AAC75429.1	MDR	evgS	89.5
Z-1617275	IFGC	ARO:3001329	ABV18113.1	MDR	mdtG	85.17
Z-1634222	IFGC	ARO:3000502	AAC76298.1	acriflavine	acrF	99.44
Z-1634223	RGC/IFGC	ARO:3000499	AAC76297.1	acriflavine	acrE	97.4
Z-1634224	IFGC	ARO:3000656	AAC76296.1	acriflavine	acrS	94.09
Z-1636628	IFGC	ARO:3000794	AAC75137.1	MDR	mdtC	98.97
Z-1644939	IFGC	ARO:3004103	ACF70723.1	quinolone	QepA2	99.47
Z-1644939	IFGC	ARO:3004379	AQX36338.1	quinolone	QepA4	99.47
Z-1649305	IFGC	ARO:3004480	WP_041777404.1	rifamycin	Bifidobacterium	93.94
Z-1666161	IFGC	ARO:3000499	AAC76297.1	acriflavine	acrE	88.81
Z-167883	IFGC	ARO:3003550	BAE78082.1	MDR	mdtP	85.27
Z-1681852	IFGC	ARO:3000794	AAC75137.1	MDR	mdtC	91.75
Z-1690589	IFGC	ARO:3000516	AAC75731.1	quinolone	emrR	89.77
Z-1690590	IFGC	ARO:3004588	EHL92831.1	MDR	Klebsiella	87.44
Z-1690591	IFGC	ARO:3000074	AAC75733.1	quinolone	emrB	92.19
Z-1690591	IFGC	ARO:3004597	EOU56998.1	MDR	Klebsiella	92.19
Z-1707641	RGC/IFGC	ARO:3000792	AAC75135.2	MDR	mdtA	97.67
Z-1715696	IFGC	ARO:3003923	AAP43110.2	MDR	oqxB	96.86
Z-1715905	IFGC	ARO:3002986	AAC76093.1	bacitracin	bacA	91.67
Z-177192	IFGC	ARO:3004612	BAJ42218.1	beta-lactamase	Escherichia	89.87
Z-178248	IFGC	ARO:3000168	AAL75563.1	tetracycline	tet(D)	100
Z-180400	IFGC	ARO:3004480	WP_041777404.1	rifamycin	Bifidobacterium	94.66
Z-182895	IFGC	ARO:3000793	AAC75136.1	MDR	mdtB	100
Z-185260	IFGC	ARO:3003950	AAC74000.1	other	msbA	97.94
Z-195351	IFGC	ARO:3001327	AML99881.1	MDR	mdtK	82.07
Z-206814	IFGC	ARO:3000829	BAA15934.1	MDR	baeS	87.09
Z-213420	IFGC	ARO:3003578	AAC75314.1	peptide	pmrF	84.78
Z-217099	IFGC	ARO:3004480	WP_041777404.1	rifamycin	Bifidobacterium	93.3
Z-226120	IFGC	ARO:3000556	CBH51823.1	tetracycline	tet44	83.5
Z-230375	IFGC	ARO:3004442	AMP42147.1	tetracycline	tet(W/N/W)	88.37
Z-23179	IFGC	ARO:3000186	CAQ49384.1	tetracycline	tetM	100
Z-238755	IFGC	ARO:3003922	AAP43109.1	MDR	oqxA	91.53
Z-241135	IFGC	ARO:3002986	AAC76093.1	bacitracin	bacA	94.14
Z-24509	IFGC	ARO:3000502	AAC76298.1	acriflavine	acrF	83.86
Z-245525	IFGC	ARO:3001834	AFU25650.1	beta-lactamase	ACT-12	99.45
Z-247112	IFGC	ARO:3003841	AAC73788.1	aminoglycoside	kdpE	84.44
Z-254505	IFGC	ARO:3000794	AAC75137.1	MDR	mdtC	100
Z-290853	IFGC	ARO:3000826	AAL20862.1	MDR	sdiA	94.03
Z-313078	IFGC	ARO:3000491	BAA16344.1	aminoglycoside	acrD	91.71
Z-31446	IFGC	ARO:3004720	QBQ69719.1	tetracycline	Tet(X4)	96.51
Z-317018	IFGC	ARO:3000794	AAC75137.1	MDR	mdtC	96.53
Z-319604	RGC/IFGC	ARO:3000829	BAA15934.1	MDR	baeS	96.57
Z-319605	RGC/IFGC	ARO:3000828	BAA15935.1	MDR	baeR	97.5
Z-371259	IFGC	ARO:3000254	BAA11237.1	MDR	emrY	98.64
Z-372958	IFGC	ARO:3001327	AML99881.1	MDR	mdtK	85.75
Z-373110	IFGC	ARO:3002629	CBH51824.1	aminoglycoside	ANT(6)-Ib	85.11
Z-394967	IFGC	ARO:3000216	AAC73564.1	acriflavine	acrB	93.75
Z-411376	IFGC	ARO:3004684	WP_001572373.1	peptide	MCR-9	100
Z-413873	IFGC	ARO:3003952	AAC75271.1	MDR	yojI	95.06
Z-423814	IFGC	ARO:3001802	ABQ15112.1	beta-lactamase	OXA-141	100
Z-423814	IFGC	ARO:3001410	AAB05874.1	beta-lactamase	OXA-15	100
Z-423814	IFGC	ARO:3001606	AIG94927.1	beta-lactamase	OXA-415	100
Z-425091	IFGC	ARO:3000823	AFK13828.1	MDR	ramA	97.35
Z-431607	IFGC	ARO:3001327	AML99881.1	MDR	mdtK	91.02
Z-437122	IFGC	ARO:3001214	AAC77293.1	MDR	mdtM	93.53
Z-438898	IFGC	ARO:3003015	CAC81324.1	SMZ-TMP	dfrA19	99.31
Z-452081	IFGC	ARO:3002926	ABA71727.1	vancomycin	vanRG	85.39
Z-46504	IFGC	ARO:3000216	AAC73564.1	acriflavine	acrB	92.32
Z-465073	IFGC	ARO:3000829	BAA15934.1	MDR	baeS	87.58
Z-465074	IFGC	ARO:3000828	BAA15935.1	MDR	baeR	93.14
Z-496428	IFGC	ARO:3004480	WP_041777404.1	rifamycin	Bifidobacterium	91.78
Z-500438	IFGC	ARO:3004612	BAJ42218.1	beta-lactamase	Escherichia	85.46
Z-516623	RGC/IFGC	ARO:3000074	AAC75733.1	quinolone	emrB	98.57
Z-528271	IFGC	ARO:3003578	AAC75314.1	peptide	pmrF	92.95
Z-528941	RGC/IFGC	ARO:3000795	BAE77781.1	MDR	mdtE	97.92
Z-555437	IFGC	ARO:3001397	AAB59082.1	beta-lactamase	OXA-2	100
Z-556085	IFGC	ARO:3003576	BAE78116.1	peptide	eptA	97.67
Z-567873	IFGC	ARO:3001183	AFC60795.1	beta-lactamase	SHV-141	100
Z-567873	IFGC	ARO:3001191	AFQ23958.1	beta-lactamase	SHV-152	100
Z-567873	IFGC	ARO:3001201	AFQ23968.1	beta-lactamase	SHV-162	100
Z-567873	IFGC	ARO:3001088	AAT75225.1	beta-lactamase	SHV-30	100
Z-571520	IFGC	ARO:3003730	ADP36409.1	other	Bifidobacteria	85.27
Z-572139	IFGC	ARO:3000792	AAC75135.2	MDR	mdtA	97.9
Z-573252	IFGC	ARO:3003950	AAC74000.1	other	msbA	94.38
Z-579632	IFGC	ARO:3001917	ABI34705.1	beta-lactamase	CTX-M-55	100
Z-580508	IFGC	ARO:3000830	BAB38260.1	MDR	cpxA	99.15
Z-583271	IFGC	ARO:3003841	AAC73788.1	aminoglycoside	kdpE	93.94
Z-593781	IFGC	ARO:3004290	AAC77110.1	beta-lactamase	Escherichia	92.37
Z-593781	IFGC	ARO:3004290	NP_418574.1	MDR	Escherichia	92.37
Z-607699	IFGC	ARO:3003550	BAE78082.1	MDR	mdtP	86.54
Z-627589	IFGC	ARO:3003002	AAD23513.1	beta-lactamase	CfxA2	80
Z-627886	IFGC	ARO:3000174	AAD25538.1	tetracycline	tet(G)	88.64
Z-635399	IFGC	ARO:3001328	AFH35853.1	MDR	Escherichia	95.61
Z-651217	RGC/IFGC	ARO:3000676	BAB35162.1	MDR	H-NS	98.54
Z-654375	IFGC	ARO:3001405	AAG45720.1	beta-lactamase	OXA-10	100
Z-6595	IFGC	ARO:3000793	AAC75136.1	MDR	mdtB	100
Z-703365	IFGC	ARO:3001328	AFH35853.1	MDR	Escherichia	87.53
Z-73590	IFGC	ARO:3003576	BAE78116.1	peptide	eptA	88.05
Z-736406	IFGC	ARO:3000518	BAE77933.1	MDR	CRP	100
Z-772334	IFGC	ARO:3000833	AAC75429.1	MDR	evgS	92.72
Z-772335	IFGC	ARO:3000832	BAB36671.1	MDR	evgA	88.89
Z-776521	IFGC	ARO:3000196	ACH87088.1	tetracycline	tet32	87.29
Z-779711	IFGC	ARO:3004583	BAH63252.1	MDR	Klebsiella	85.32
Z-779712	IFGC	ARO:3004580	BAH63251.1	MDR	Klebsiella	80.51
Z-781456	IFGC	ARO:3000206	BAA11236.1	MDR	emrK	97.43
Z-781457	IFGC	ARO:3000254	BAA11237.1	MDR	emrY	97.92
Z-799986	IFGC	ARO:3000491	BAA16344.1	aminoglycoside	acrD	98.94
Z-803591	IFGC	ARO:3000499	AAC76297.1	acriflavine	acrE	85.2
Z-803592	IFGC	ARO:3000499	AAC76297.1	acriflavine	acrE	89.76
Z-803593	IFGC	ARO:3000502	AAC76298.1	acriflavine	acrF	96.34
Z-803594	IFGC	ARO:3000502	AAC76298.1	acriflavine	acrF	91.41
Z-848600	IFGC	ARO:3002683	CAA23899.1	chloramphenicol	catI	100
Z-852665	IFGC	ARO:3003048	AAC60781.1	MDR	rosA	82.74
Z-868150	IFGC	ARO:3000196	ACH87088.1	tetracycline	tet32	91.64
Z-868658	IFGC	ARO:3000216	AAC73564.1	acriflavine	acrB	98.28
Z-868659	IFGC	ARO:3004042	ABG77965.1	beta-lactamase	Enterobacter	95.19
Z-872408	IFGC	ARO:3000793	AAC75136.1	MDR	mdtB	92.57
Z-893351	IFGC	ARO:3003576	BAE78116.1	peptide	eptA	82.68
Z-900352	IFGC	ARO:3000793	AAC75136.1	MDR	mdtB	98.25
Z-907792	IFGC	ARO:3002872	AEG78825.1	other	FosA3	100
Z-915026	IFGC	ARO:3004442	AMP42147.1	tetracycline	tet(W/N/W)	91.03
Z-920111	IFGC	ARO:3000237	ACN32294.1	MDR	tolC	84.91
Z-930004	IFGC	ARO:3000263	BAA15221.2	MDR	marA	86.28
Z-934305	RGC/IFGC	ARO:3004290	NP_418574.1	MDR	Escherichia	92.94
Z-941562	IFGC	ARO:3000796	AAC76539.1	MDR	mdtF	84.8
Z-943465	IFGC	ARO:3000833	AAC75429.1	MDR	evgS	93.25
Z-957793	IFGC	ARO:3003952	AAC75271.1	MDR	yojI	98.52
Z-970652	IFGC	ARO:3001216	AAC74149.2	MDR	mdtH	81.36
ZXZ-3B_GL0185666	RGC	ARO:3000595	AAA98096.1	erythromycin	ErmT	100
ZXZ-4B_GL0016886	RGC/IFGC	ARO:3002597	AAA88548.1	aminoglycoside	AAC(6')-Ie-APH(2'')-Ia	80.19
ZXZ-4B_GL0062385	RGC	ARO:3004191	AAW34150.1	aminoglycoside	APH(2'')-If	91.43
ZXZ-4B_GL0204900	RGC	ARO:3002926	ABA71727.1	vancomycin	vanRG	85.47
ZXZ-6B_GL0218608	RGC/IFGC	ARO:3002837	AAY32951.1	lincosamide	lnuC	89.63
